# Supplementary material for: A Contact-Mode Triboelectric Nanogenerator for Energy Harvesting from Marine Pipe Vibrations
Source: Sensors (Basel). 2021 Feb 22;21(4):1514. doi: 10.3390/s21041514 (PMC7926989; doi:10.3390/s21041514)
Supplement: Supplementary file 1 [file sensors-21-01514-s001.zip]

Archive with 1 entries (1 files):
- sensors-1092608-supplementary.mp4
